# Supplementary material for: High-Resolution Thermal Imaging and Analysis of TIG Weld Pool Phase Transitions
Source: Sensors (Basel). 2020 Dec 5;20(23):6952. doi: 10.3390/s20236952 (PMC7731447; doi:10.3390/s20236952)
Supplement: Supplementary file 1 [file sensors-20-06952-s001.zip]

Archive with 2 entries (2 files):
- Freezing Point Analysis Video.mp4
- Welding Thermal Video deg C.mp4
